# Supplementary material for: Protease-Resistant, Broad-Spectrum Antimicrobial Peptides with High Antibacterial and Antifungal Activity
Source: Life (Basel). 2025 Feb 5;15(2):242. doi: 10.3390/life15020242 (PMC11856857; doi:10.3390/life15020242)
Supplement: Supplementary file 1 [file life-15-00242-s001.zip]

Archive with 1 entries (1 files):
- life-3342194-supplementary.pdf
